# Supplementary material for: Recycled HDPE/Natural Fiber Composites Modified with Waste Tire Rubber: A Comparison between Injection and Compression Molding
Source: Polymers (Basel). 2022 Aug 5;14(15):3197. doi: 10.3390/polym14153197 (PMC9370949; doi:10.3390/polym14153197)
Supplement: Supplementary file 1 [file polymers-14-03197-s001.zip]

Archive with 1 entries (1 files):
- polymers-1821274-supplementary.pdf
